# Supplementary material for: γ-Cyclodextrin/Genistein Inclusion Complex Catalyzes GPx4-Mediated Reduction of Organic/Inorganic Peroxides: Based on SERS and In Silico Research
Source: Foods. 2026 Jan 14;15(2):297. doi: 10.3390/foods15020297 (PMC12840367; doi:10.3390/foods15020297)
Supplement: Supplementary file 1 [file foods-15-00297-s001.zip]

Archive with 1 entries (1 files):
- foods-3971745-supplementary.pdf
